# Supplementary material for: HIF-1α-Overexpressing Mesenchymal Stem Cells Attenuate Colitis by Regulating M1-like Macrophages Polarization toward M2-like Macrophages
Source: Biomedicines. 2023 Mar 8;11(3):825. doi: 10.3390/biomedicines11030825 (PMC10045413; doi:10.3390/biomedicines11030825)
Supplement: Supplementary file 1 [file biomedicines-11-00825-s001.zip]

Archive with 1 entries (1 files):
- biomedicines-2239573-supplementary.pdf
